# Supplementary material for: Treatment Patterns and Outcomes in Patients with Advanced Biliary Tract Cancers Treated with Gemcitabine-Based Chemotherapy: A Retrospective Study
Source: Cancers (Basel). 2025 Jan 18;17(2):305. doi: 10.3390/cancers17020305 (PMC11764298; doi:10.3390/cancers17020305)
Supplement: Supplementary file 1 [file cancers-17-00305-s001.zip]

Archive with 1 entries (1 files):
- cancers-3388832-supplementary.pdf
